# Supplementary material for: Timepoint of aspiration can impact diagnostic of PJI - synovial fluid analyses exhibit a high intraindividual variation in periprosthetic joint infections of the knee
Source: Arch Orthop Trauma Surg. 2025 Apr 29;145(1):276. doi: 10.1007/s00402-025-05888-8 (PMC12041148; doi:10.1007/s00402-025-05888-8)
Supplement: Supplementary file 1 — Supplementary Material 1 [file 402_2025_5888_MOESM1_ESM.xlsx]

## Sheet: Gesamtdata
Pat. No.	LC t1 (n/µl)	LC t2 (n/µl)	diff	Prozentualer Change LC t1 und t2	Betrag LC	wieviele mehr als 20%	PMN % t1	PMN % t1 (%)	PMN % t2 (%)	PMN % t2 (%)	PMN1-PMN2 (%)#	Prozentualer Change PMN t1 und t2	Betrag PMN	Pathogen identification preoperatively (synovial fluid)	Pathogen identification intraoperatively (tissue, soncation)	Gesamtvirulenz	Histology (Morawitz& Krenn)	Histology (Morawitz& Krenn)	Surgical Procedure	Surgical Procedure	zeitdifferenz t1 zu t2 (Tage)
1	8627	300	8327	96.5225	96.5225	1	0.678567	67.8567	0.53	53	14.8567	21.8943	21.8943	C. acnes	C. acnes (s)	1	Typ IV	4	2-stage-revision	2	6
2	397	1268	871	-219.395	219.395	1	0.143577	14.3577	0.544164	54.4164	40.0587	-279.005	279.005	Negative	E. faecalis (s)	2	Typ III	3	DAIR	0	72
3	54370	5911	48459	89.1282	89.1282	1	0.906934	90.6934	0.858569	85.8569	4.83652	5.33282	5.33282	S. aureus	S. aureus (s + t)	2	Typ II	2	1-Stage-revision	1	2
4	30820	32990	2170	-7.04088	7.04088	0	0.956424	95.6424	0.955138	95.5138	0.128648	0.134509	0.134509	Gram negative rods	Gram negative rods (s)	2	Typ III	3	2-stage-revision	2	29
5	26128	33610	7482	-28.6359	28.6359	1	0.965899	96.5899	0.954478	95.4478	1.14208	1.1824	1.1824	Negative	S. aureus (s)	2	Typ II	2	2-stage-revision	2	3
6	3812	1619	2193	57.5289	57.5289	1	0.0710913	7.10913	0.166152	16.6152	9.50607	-133.716	133.716	Negative	Negative	1	Typ III	3	1-Stage-revision	1	86
7	26998	44600	17602	-65.1974	65.1974	1	0.921142	92.1142	0.956054	95.6054	3.49115	-3.79002	3.79002	S. hominis	C. acnes + Candida spp. (s)	2	Typ II	2	2-stage-revision	2	86
8	1088	1361	273	-25.0919	25.0919	1	0.280331	28.0331	0.365907	36.5907	8.55765	-30.527	30.527	Negative	C. acnes (s)	1	Typ II	2	1-Stage-revision	1	30
9	2140	2095	45	2.1028	2.1028	0	0.556075	55.6075	0.238663	23.8663	31.7411	57.0807	57.0807	Negative	S. capitis (s)	1	Typ II	2	1-Stage-revision	1	16
10	7695	13106	5411	-70.3184	70.3184	1	0.866017	86.6017	0.927819	92.7819	6.18024	-7.1364	7.1364	Negative	Granulicatella adiacens (s)	2	Typ II	2	2-stage-revision	2	44
11	2420	565	1855	76.6529	76.6529	1	0.221488	22.1488	0.516814	51.6814	29.5327	-133.338	133.338	Negative	Negative	1	Typ II	2	1-Stage-revision	1	36
12	6726	6344	382	5.67945	5.67945	0	0.871841	87.1841	0.898172	89.8172	2.63309	-3.02015	3.02015	S. lugdunensis	C. acnes + Candida spp. (t)	2	Typ IV	4	2-stage-revision	2	42
13	11130	9887	1243	11.168	11.168	0	0.916442	91.6442	0.918378	91.8378	0.193562	-0.21121	0.21121	S. capitis	S. aureus (s)	2	Typ II	2	1-Stage-revision	1	1
14	1143	307	836	73.1409	73.1409	1	0.550306	55.0306	0.534202	53.4202	1.61043	2.92642	2.92642	S. epidermidis	S. epidermidis (s)	1	Typ I	1	2-stage-revision	2	92
15	13954	17564	3610	-25.8707	25.8707	1	0.834671	83.4671	0.858688	85.8688	2.40172	-2.87744	2.87744	Negative	Negative	1	Typ III	3	2-stage-revision	2	7
16	2279	3159	880	-38.6134	38.6134	1	0.29706	29.706	0.570117	57.0117	27.3057	-91.9198	91.9198	S. epidermidis	Negative	1	Typ II	2	1-Stage-revision	1	30
17	13065	24740	11675	-89.3609	89.3609	1	0.949866	94.9866	0.903395	90.3395	4.64707	4.89235	4.89235	MRSE	S. hämolyticus (t)	2	Typ II	2	2-stage-revision	2	33
18	60278	72170	11892	-19.7286	19.7286	0	0.770663	77.0663	0.857697	85.7697	8.70345	-11.2935	11.2935	Streptococci	S. pyogenes (s + t)	2	Typ II	2	2-stage-revision	2	2
19	2071	4492	2421	-116.9	116.9	1	0.791405	79.1405	0.955031	95.5031	16.3626	-20.6754	20.6754	Negative	Streptococci (s)	2	Typ III	3	2-stage-revision	2	37
20	3216	562	2654	82.5249	82.5249	1	0.0584577	5.84577	0.316726	31.6726	25.8268	-441.804	441.804	S. epidermidis	C. acnes (t)	1	Typ IV	4	2-stage-revision	2	111
21	19350	23300	3950	-20.4134	20.4134	1	0.807752	80.7752	0.93133	93.133	12.3579	-15.2991	15.2991	MRSE	MRSE + C. acnes (t)	1	Typ III	3	2-stage-revision	2	38
22	2204	576	1628	73.8657	73.8657	1	0.104809	10.4809	0.295139	29.5139	19.0329	-181.596	181.596	Negative	S. epidermidis (t)	1	Typ I	1	1-Stage-revision	1	7
23	6414	3437	2977	46.4141	46.4141	1	0.180543	18.0543	0.345941	34.5941	16.5399	-91.612	91.612	Negative	Negative	1	Typ II	2	1-Stage-revision	1	30
24	18800	12196	6604	35.1277	35.1277	1	0.873936	87.3936	0.801902	80.1902	7.20339	8.24247	8.24247	Negative	Streptococci (s)	2	Typ III	3	2-stage-revision	2	66
25	11210	23340	12130	-108.207	108.207	1	0.456735	45.6735	0.70437	70.437	24.7635	-54.2185	54.2185	Negative	Negative	1	Typ I	1	2-stage-revision	2	43
26	17013	31547	14534	-85.4288	85.4288	1	0.917828	91.7828	0.926047	92.6047	0.821931	-0.895518	0.895518	S. capitis	Staphylococci (s)	2	Typ II	2	1-Stage-revision	1	31
27	47900	46000	1900	3.9666	3.9666	0	0.83	83	0.88	88	5	-6.0241	6.0241	Streptococci	Streptococci (s)	2	Typ II	2	2-stage-revision	2	14
28	4600	2600	2000	43.4783	43.4783	1	0.73	73	0.65	65	8	10.9589	10.9589	Negative	Sphingomonas spp. (t)	1	Typ II	2	DAIR	0	88
29	102000	95400	6600	6.47059	6.47059	0	0.44	44	0.5	50	6	-13.6364	13.6364	Streptococci	Streptococci (s + t)	2	Typ III	3	2-stage-revision	2	1
30	31500	60800	29300	-93.0159	93.0159	1	0.74	74	0.57	57	17	22.973	22.973	Morganella morganii	Proteus mirabilis (s)	2	Typ III	3	2-stage-revision	2	2
31	7200	135000	127800	-1775	1775	1	0.83	83	0.82	82	1	1.20482	1.20482	S. dysgalactiae	S. dysgalactiae (t)	2	Typ II	2	DAIR	0	0
32	81700	25900	55800	68.2987	68.2987	1	0.82	82	0.78	78	4	4.87805	4.87805	S. aurues	S. aurues (t)	2	Typ II	2	DAIR	0	5
33	2200	1900	300	13.6364	13.6364	0	0.1	10	0.14	14	4	-40	40	Negative	C. acnes (t)	1	Typ II	2	1-Stage-revision	1	19
34	1220	9300	8080	-662.295	662.295	1	0.8	80	0.77	77	3	3.75	3.75	S. epidermidis	S. epidermidis (s)	1	Typ III	3	DAIR	0	4
35	7500	10700	3200	-42.6667	42.6667	1	0.75	75	0.75	75	0	0	0	Negative	Negative	1	Typ II	2	DAIR	0	35

## Sheet: Low_Virulent
Pat. No.	LC t1 (n/µl)	LC t2 (n/µl)	percentual change in LC between t1 and t2	PMN % t1 (%)	PMN % t2 (%)	percentual change in PMN% between t1 and t2	Pathogen identification preoperatively (synovial fluid)	Pathogen identification intraoperatively (tissue, soncation)	Histology (Morawitz& Krenn)	Surgical Procedure	days between t1 and t2
1	8627	300	96.5225	67.8567	53	21.8943	C. acnes	C. acnes (s)	Typ IV	2-stage-revision	6
6	3812	1619	57.5289	7.10913	16.6152	133.716	Negative	Negative	Typ III	1-Stage-revision	86
8	1088	1361	25.0919	28.0331	36.5907	30.527	Negative	C. acnes (s)	Typ II	1-Stage-revision	30
9	2140	2095	2.1028	55.6075	23.8663	57.0807	Negative	S. capitis (s)	Typ II	1-Stage-revision	16
11	2420	565	76.6529	22.1488	51.6814	133.338	Negative	Negative	Typ II	1-Stage-revision	36
14	1143	307	73.1409	55.0306	53.4202	2.92642	S. epidermidis	S. epidermidis (s)	Typ I	2-stage-revision	92
15	13954	17564	25.8707	83.4671	85.8688	2.87744	Negative	Negative	Typ III	2-stage-revision	7
16	2279	3159	38.6134	29.706	57.0117	91.9198	S. epidermidis	Negative	Typ II	1-Stage-revision	30
20	3216	562	82.5249	5.84577	31.6726	441.804	S. epidermidis	C. acnes (t)	Typ IV	2-stage-revision	111
21	19350	23300	20.4134	80.7752	93.133	15.2991	MRSE	MRSE + C. acnes (t)	Typ III	2-stage-revision	38
22	2204	576	73.8657	10.4809	29.5139	181.596	Negative	S. epidermidis (t)	Typ I	1-Stage-revision	7
23	6414	3437	46.4141	18.0543	34.5941	91.612	Negative	Negative	Typ II	1-Stage-revision	30
25	11210	23340	108.207	45.6735	70.437	54.2185	Negative	Negative	Typ I	2-stage-revision	43
28	4600	2600	43.4783	73	65	10.9589	Negative	Sphingomonas spp. (t)	Typ II	DAIR	88
33	2200	1900	13.6364	10	14	40	Negative	C. acnes (t)	Typ II	1-Stage-revision	19
34	1220	9300	662.295	80	77	3.75	S. epidermidis	S. epidermidis (s)	Typ III	DAIR	4
35	7500	10700	42.6667	75	75	0	Negative	Negative	Typ II	DAIR	35

## Sheet: High_Virulent
Pat. No.	LC t1 (n/µl)	LC t2 (n/µl)	percentual change in LC between t1 and t2	PMN % t1 (%)	PMN % t2 (%)	percentual change in PMN% between t1 and t2	Pathogen identification preoperatively (synovial fluid)	Pathogen identification intraoperatively (tissue, soncation)	Histology (Morawitz& Krenn)	Surgical Procedure	days between t1 and t2
2	397	1268	219.395	14.3577	54.4164	279.005	Negative	E. faecalis (s)	Typ III	DAIR	72
3	54370	5911	89.1282	90.6934	85.8569	5.33282	S. aureus	S. aureus (s + t)	Typ II	1-Stage-revision	2
4	30820	32990	7.04088	95.6424	95.5138	0.134509	Gram negative rods	Gram negative rods (s)	Typ III	2-stage-revision	29
5	26128	33610	28.6359	96.5899	95.4478	1.1824	Negative	S. aureus (s)	Typ II	2-stage-revision	3
7	26998	44600	65.1974	92.1142	95.6054	3.79002	S. hominis	C. acnes + Candida spp. (s)	Typ II	2-stage-revision	86
10	7695	13106	70.3184	86.6017	92.7819	7.1364	Negative	Granulicatella adiacens (s)	Typ II	2-stage-revision	44
12	6726	6344	5.67945	87.1841	89.8172	3.02015	S. lugdunensis	C. acnes + Candida spp. (t)	Typ IV	2-stage-revision	42
13	11130	9887	11.168	91.6442	91.8378	0.21121	S. capitis	S. aureus (s)	Typ II	1-Stage-revision	1
17	13065	24740	89.3609	94.9866	90.3395	4.89235	MRSE	S. hämolyticus (t)	Typ II	2-stage-revision	33
18	60278	72170	19.7286	77.0663	85.7697	11.2935	Streptococci	S. pyogenes (s + t)	Typ II	2-stage-revision	2
19	2071	4492	116.9	79.1405	95.5031	20.6754	Negative	Streptococci (s)	Typ III	2-stage-revision	37
24	18800	12196	35.1277	87.3936	80.1902	8.24247	Negative	Streptococci (s)	Typ III	2-stage-revision	66
26	17013	31547	85.4288	91.7828	92.6047	0.895518	S. capitis	Staphylococci (s)	Typ II	1-Stage-revision	31
27	47900	46000	3.9666	83	88	6.0241	Streptococci	Streptococci (s)	Typ II	2-stage-revision	14
29	102000	95400	6.47059	44	50	13.6364	Streptococci	Streptococci (s + t)	Typ III	2-stage-revision	1
30	31500	60800	93.0159	74	57	22.973	Morganella morganii	Proteus mirabilis (s)	Typ III	2-stage-revision	2
31	7200	135000	1775	83	82	1.20482	S. dysgalactiae	S. dysgalactiae (t)	Typ II	DAIR	0
32	81700	25900	68.2987	82	78	4.87805	S. aurues	S. aurues (t)	Typ II	DAIR	5
